# Supplementary material for: Identification and Preliminary Structure-Activity Relationship Studies of 1,5-Dihydrobenzo[e][1,4]oxazepin-2(3H)-ones That Induce Differentiation of Acute Myeloid Leukemia Cells In Vitro
Source: Molecules. 2021 Nov 2;26(21):6648. doi: 10.3390/molecules26216648 (PMC8588310; doi:10.3390/molecules26216648)
Supplement: Supplementary file 1 [file molecules-26-06648-s001.zip]

Archive with 1 entries (1 files):
- molecules-1410129-supplementary.pdf
